# Supplementary material for: Prevalence of microvascular and macrovascular complications of diabetes in newly diagnosed type 2 diabetes in low-and-middle-income countries: A systematic review and meta-analysis
Source: PLOS Glob Public Health. 2022 Jun 15;2(6):e0000599. doi: 10.1371/journal.pgph.0000599 (PMC10021817; doi:10.1371/journal.pgph.0000599)
Supplement: S1 Table — (XLSX) [file pgph.0000599.s003.xlsx]

## Sheet: Sheet1
Column1	Criteria	Agarwal	Tzeng	Sosale 2014	Sosale 2016	Shaw	Wahab	Dowse	Tasnim	Gill	Ali	Bansal	Raman	Weerasuriya	Ramachandran	Hayat	Collins 1989	Bajaj	Chandrashekar	Kumar	Wani	Guizar JeanManuel	Liu	Shukla	Gupta	El Agaba	Collins 1995	Jammal	Wang	Dhobi	Adams	Felicio	Raza	Khalil
1	Was the research question or objective in this paper clearly stated?	Yes	Yes	Yes	Yes	Yes	Yes	Yes	Yes	Yes	Yes	Yes	Yes	Yes	Yes	Yes	Yes	Yes	Yes	Yes	Yes	Yes	Yes	No	Yes	Yes	Yes	Yes	Yes	Yes	Yes	Yes	Yes	Yes
2	Was the study population clearly specified and defined?	Yes	Yes	Yes	Yes	Yes	No	Yes	Yes	No	Yes	Yes	Yes	Yes	Yes	Yes	Yes	No	No	Yes	Yes	No	Yes	No	Yes	Yes	Yes	Yes	Yes	No	Yes	Yes	Yes	Yes
3	Was the participation rate of eligible persons at least 50%?	No	Yes	Not clear	Not clear	Yes	Not clear	Yes	Yes	Yes	Not clear	Not clear	Yes	Not clear	No	Yes	Yes	Not clear	Not clear	Not clear	Not clear	Not clear	Not clear	Not clear	Yes	Yes	Yes	Yes	Yes	Not clear	Yes	Not clear	Yes	No
4	Were all the subjects selected or recruited from the same or similar populations (including the same time period)? Were inclusion and exclusion criteria for being in the study prespecified and applied uniformly to all participants?	Yes	Yes	Yes	Yes	Yes	Yes	Yes	Yes	Not clear	Yes	Yes	Yes	Yes	Yes	Yes	Yes	Yes	Not clear	Yes	Yes	Yes	Yes	Not clear	Yes	Yes	Yes	Yes	Yes	Not clear	Yes	Yes	Yes	Yes
5	Was a sample size justification, power description, or variance and effect estimates provided?	No	No	No	No	No	No	No	No	No	No	No	Yes	No	No	No	No	No	No	No	No	No	No	No	No	No	No	No	No	No	Yes	No	No	Yes
6	For the analyses in this paper, were the exposure(s) of interest measured prior to the outcome(s) being measured?	Yes	Yes	Yes	Yes	Yes	Yes	Yes	Yes	Yes	Yes	Yes	Yes	Yes	Yes	Yes	Yes	Yes	Yes	Yes	Yes	Yes	Yes	Yes	Yes	Yes	Yes	Yes	Yes	Yes	Yes	Yes	Yes	Yes
7	Was the timeframe sufficient so that one could reasonably expect to see an association between exposure and outcome if it existed?	Not applicable	Not applicable	Not applicable	Not applicable	Not applicable	Not applicable	Not applicable	Not applicable	Not applicable	Not applicable	Not applicable	Not applicable	Not applicable	Not applicable	Not applicable	Not applicable	Not applicable	Yes	Not applicable	Not applicable	Not applicable	Not applicable	Not applicable	Not applicable	Not applicable	Not applicable	Not applicable	Not applicable	Not applicable	Not applicable	Not applicable	Not Applicable	Not applicable
8	For exposures that can vary in amount or level, did the study examine different levels of the exposure as related to the outcome (e.g., categories of exposure, or exposure measured as continuous variable)?	Not applicable	Not applicable	Not applicable	Not applicable	Not applicable	Not applicable	Not applicable	Not applicable	Not applicable	Not applicable	Not applicable	Not applicable	Not applicable	Not applicable	Not applicable	Not applicable	Not applicable	Not applicable	Not applicable	Not applicable	Not applicable	Not applicable	Not applicable	Not applicable	Not applicable	Not applicable	Not applicable	Not applicable	Not applicable	Not applicable	Not applicable	Not Applicable	Not applicable
9	Were the exposure measures (independent variables) clearly defined, valid, reliable, and implemented consistently across all study participants?	Yes	Yes	Yes	Yes	Yes	No	Yes	Yes	No	Yes	Yes	Yes	Yes	Yes	Yes	Yes	Yes	Not clear	Yes	Yes	Yes	Yes	No	Yes	No	Yes	Yes	Yes	Yes	Yes	Yes	Not clear	Yes
10	Was the exposure(s) assessed more than once over time?	No	No	No	No	Yes	No	No	No	No	No	No	No	No	No	No	No	No	No	No	No	No	No	No	No	No	No	No	No	No	No	No	No	No
11	Were the outcome measures (dependent variables) clearly defined, valid, reliable, and implemented consistently across all study participants?	Yes	Yes	Yes	Yes	Yes	Yes	Yes	Yes	Yes	Yes	Yes	Yes	Yes	Yes	Yes	Yes	No	Yes	Yes	Yes	Yes	Yes	Yes	Yes	Yes	Yes	Yes	Yes	No	Yes	Yes	Yes	Yes
12	Were the outcome assessors blinded to the exposure status of participants?	Not clear	Not clear	No	Not clear	Not clear	Not clear	Not clear	Not clear	Not clear	Not clear	Not clear	Not clear	Not clear	No	Not clear	Not clear	Not clear	Not clear	Not clear	Not clear	Not clear	Not clear	Not clear	Not clear	Not clear	Not clear	Not clear	Not clear	Not clear	Not clear	Not clear	Not clear	Not clear
13	Was loss to follow-up after baseline 20% or less?	Not applicable	Not applicable	Not applicable	Not applicable	Not clear	Not applicable	Not applicable	Not applicable	Not applicable	Not applicable	Not applicable	Not applicable	Not applicable	Not applicable	Not applicable	Not applicable	Not applicable	Yes	Not applicable	Not applicable	Not applicable	Not applicable	Not applicable	Not applicable	Not applicable	Not applicable	Not applicable	Not applicable	Not applicable	Not applicable	Not applicable	Not Applicable	Not applicable
14	Were key potential confounding variables measured and adjusted statistically for their impact on the relationship between exposure(s) and outcome(s)?	Not applicable	Not applicable	Not applicable	Not applicable	Not applicable	Not applicable	Not applicable	Not applicable	Not applicable	Not applicable	Not applicable	Not applicable	Not applicable	Not applicable	Not applicable	Not applicable	Not applicable	Not applicable	Not applicable	Not applicable	Not applicable	Not applicable	Not applicable	Not applicable	Not applicable	Not applicable	Not applicable	Not applicable	Not applicable	Not applicable	Not applicable	Not Applicable	Not applicable
	Quality rating
	Rating	Fair	Fair	Fair	Fair	Good	Fair	Fair	Good	Poor	Fair	Fair	Good	Fair	Fair	Good	Good	Poor	Poor	Good	Good	Fair	Fair	Poor	Fair	Poor	Good	Fair	Good	Poor	Good	Fair	Fair	Fair
REGION		Asia	Asia	Asia	Asia	Africa	Asia	Africa	Asia	Asia	Asia	Asia	Asia	Asia	Asia	Asia	Oeania	Asia	Asia	Asia	Asia	Caribbean	Asia	Asia	Asia	Africa	Ocenia	Asia	Asia	Asia	S America	S America	Asia	Africa
REF NO		35	34	2	33	13	32	31	14	41	30	29	15	28	27	16	17	40	39	18	19	26	25	38	3	37	20	9	21	36	22	24	23	10
