# Supplementary material for: Prevalence of microvascular and macrovascular complications of diabetes in newly diagnosed type 2 diabetes in low-and-middle-income countries: A systematic review and meta-analysis
Source: PLOS Glob Public Health. 2022 Jun 15;2(6):e0000599. doi: 10.1371/journal.pgph.0000599 (PMC10021817; doi:10.1371/journal.pgph.0000599)
Supplement: S2 Table — (XLSX) [file pgph.0000599.s004.xlsx]

## Sheet: Sheet1
Characteristics of studies describing proportions of newly diagnosed type 2 diabetic participants with Retinopathy
Author name	Publication year	Time since diabetes diagnosis	Years of patient recruitment	Type of study	Country	Region	Criteria of diabetes diagnosis	1Age profile	Sex profile (females)	Type of health facility	Sample size	Number with retinopathy	Diagnosis of retinopathy
Agarwal	2006	First diagnosis	2003 - 2004	Cross-sectional	India	Asia	RBG ≥ 200mg/dL	54 ± 11	0.4	Rural outreach screening camps	173	11	Fundus ophthalmoscopy
Agarwal	2006	< 1 month	2003 - 2004	Cross-sectional	India	Asia	RBG ≥ 200mg/dL	52 ± 12	0.61	General Practice	128	15	Fundus ophthalmoscopy
Tzeng	2001	First diagnosis	1991 - 1992	Cross-sectional	Taiwan	Asia	FPG > 140mg/dl or random PG > 200mg/dl	Not clear	0.455	Tertiary hospital	120	31	Fundus ophthalmoscopy & Fluorescent angiography
Sosale	2014	< 3 months	2006 - 2011	Cross-sectional	India	Asia	HbA1C ≥ 6.5% or 2-h FPG ≥ 11.1mmol/L or FPG ≥ 7.0mmol/L or symptoms + RPG ≥11.1mmol/L	20 - 51+	0.33	Specialised diabetic clinic	4600	281	Fundus ophthalmoscopy
Sosale	2016	< 3 months	2013 - 2015	Cross-sectional	India	Asia	HbA1C ≥ 6.5% or 2-h FPG ≥ 11.1mmol/L or FPG ≥ 7.0mmol/L or symptoms + RPG ≥11.1mmol/L	34.68 ± 4.23	0.26	Specialised diabetic clinic	1500	77	Fundus ophthalmoscopy
Wahab	2008	< 6 months	2006	Cross-sectional	Pakistan	Asia	Not clear	43.2 ± 10.2	0.331	Specialised diabetic clinic	130	20	Fundus ophthalmoscopy
Dowse	1998	First diagnosis	1992	Cross-sectional	Mauritius	Africa	2-hour plasma glucose ≥11.1 mmol/L or FPG >7.8 mmol/L	Not clear	Not clear	Population survey	358	53	Retinal photographs
Tasnim	2017	First diagnosis	2010	Cross-sectional	Pakistan	Asia	FPG > 126 mg/dL	NC	0.6	Specialised diabetic clinic	200	66	Fundus ophthalmoscopy
Ali	2013	< 6 months	2011 - 2012	Cross-sectional	Pakistan	Asia	RPG ≥ 11.1mmol/L or FBS > 7.0mmol/L or HbA1C >6.5%	Not clear	0.655	Specialised diabetic clinic	113	30	Fundus ophthalmoscopy
Bansal	2014	≤ 6 months	2011 - 2013	Cross-sectional	India	Asia	RPG > 11.1mmol/L or FBS > 7.0mmol/L or HbA1C ≥6.5%	50.4 ± 10.3	0.54	Tertiary hospital	449	43	Fundus ophthalmoscopy or Fundus photographs
Raman	2012	First diagnosis	2003 - 2005	Cross-sectional	India	Asia	FBG ≥110mg/dl on two separate days	Not clear	Not clear	Population survey	248	12	Fundus photographs
Weerasuriya	1998	< 1 week	Not clear	Cross-sectional	Sri Lanka	Asia	Hyperglycaemia via FPG	42.3 ± 6.2	0.337	Specialised diabetic clinic	597	91	Fundus ophthalmoscopy and Snellen chart
Ramachandran	1996	< 6 months	1993 - 1994	Cross-sectional	India	Asia	2-h PG ≥200mg/dl	Not clear	Not clear	Tertiary hospital	60	4	Fundus ophthalmoscopy
Hayat	2012	< 1 month	2009 - 2010	Cross-sectional	Pakistan	Asia	HbA1C ≥ 6.5% or 2-h FPG ≥ 11.1mmol/L or FPG ≥ 7.0mmol/L or RPG ≥11.1mmol/L	45.1 ± 3.2	0.6	Tertiary hospitals	100	17	Fundus ophthalmoscopy
Bajaj	2012	≤ 3 months	2010 - 2011	Case-control	India	Asia	Symptoms + RPG ≥11.1mmol/L or FPG ≥7.0mmol/L or 2-h PG ≥200mg/dl/11.1mmol/L	47.67 ± 9.78	0.35	Tertiary hospital	60	9	Fundus examinations
Chandrashekar	2017	< 6 months	Not clear	Cohort	India	Asia	Not clear	45.59 ± 14.06	Not clear	Tertiary hospital	44	1	Not clear
Kumar	2016	< 3months	2012 - 2015	Cross-sectional	India	Asia	HbA1C ≥ 6.5% or 2-h FPG ≥ 11.1mmol/L or FPG ≥ 7.0mmol/L or symptoms + RPG ≥11.1mmol/L	50.94 ± 7.36	0.431	Tertiary hospital	306	47	Fundus examination
Wani	2016	< 6 months	2015	Cross-sectional	India	Asia	HbA1C ≥ 6.5% or 2 x 2-h FPG ≥ 11.1mmol/L or FPG ≥ 7.0mmol/L or symptoms + RPG ≥11.1mmol/L	53.4 ± 21.5	0.44	Tertiary hospital	100	6	Fundus opthalmoscopy
Liu	2010	< 3 months	2008 - 2009	Cross-sectional	China	Asia	FPG ≥ 7.0mmol/L or 2-h FPG ≥ 11.1mmol/L	52.68±13.02	0.452	Tertiary hospitals	43	4	History, patient notes containing retinal photographs and fundus examination
Shukla	2014	< 3 months	Not clear	Cross-sectional	India	Asia	Not clear	48.4 ± 9.07	48.6	Tertiary hospital	105	16	Fundus examination
Gupta	2013	First diagnosis	2008 - 2010	Cross-sectional	India	Asia	FPG ≥ 126mg/dL	53.45 ± 9.85	0.4285	Tertiary hospital	105	13	Fundus opthalmoscopy
Collins	1995	< 4 weeks	1991	Cross-sectional	Western Samoa	Oceania	2-h plasma glucose ≥ 11.1 mmol/L or FPG ≥7.8mmol/L	Not clear	Not clear	Population survey	78	12	Fundus photographs
Jammal	2012	< 6 months	2009 - 2011	Cross-sectional	Jordan	Asia	FPG ≥ 7.0mmol/L	49.7 ± 10.0	0.362	Specialised diabetic clinic	127	10	Fundus opthalmoscopy and Snellen chart
Dhobi	2008	< 6 months	Not clear	Cross-sectional	India	Asia	2-h FPG ≥ 11.1mmol/L or FPG ≥ 7.0mmol/L	48.5 ± 9.7	0.542	Tertiary hospital	500	29	Not clear
Khalil	2019	First diagnosis	2009 - 2012	Cross sectional	Egypt	Africa	HbA1C ≥ 6.5%, 2-h PG ≥ 200 mg/dL and FPG ≥ 126 mg/dL	45.30 ± 11.41	0.7432	Household survey and Tertiary hospital	183	19	Fundus Opthalmoscopy
1Mean age
