# Supplementary material for: Prevalence of microvascular and macrovascular complications of diabetes in newly diagnosed type 2 diabetes in low-and-middle-income countries: A systematic review and meta-analysis
Source: PLOS Glob Public Health. 2022 Jun 15;2(6):e0000599. doi: 10.1371/journal.pgph.0000599 (PMC10021817; doi:10.1371/journal.pgph.0000599)
Supplement: S3 Table — (XLSX) [file pgph.0000599.s005.xlsx]

## Sheet: Sheet1
Characteristics of studies describing proportions of newly diagnosed type 2 diabetic participants with Nephropathy
Author name	Publication year	Duration since diabetes diagnosis	Years of patient recruitment	Type of study	Country	Region	Criteria of diabetes diagnosis	Age profile	Sex profile (females)	Type of health facility	Sample size	Number with nephropathy	Definition of nephropathy	Number with microalbuminuria	Definition of microalbuminuria	Number with macroalbuminuria	Definition of macroalbuminuria
Tzeng	2001	First diagnosis	1991 - 1992	Cross-sectional	Taiwan	Asia	FPG > 140mg/dl or random PG > 200mg/dl	Not clear	0.455	Tertiary hospital	132	24	Urine albumin > 20mg/ml	16	Urine albumin 20 - 200mg/min	8	Urine albumin >200μg/min or daily protein loss >500mg
Sosale	2014	< 3 months	2006 - 2011	Cross-sectional	India	Asia	HbA1C ≥ 6.5% or 2-h FPG ≥ 11.1mmol/L or FPG ≥ 7.0mmol/L or symptoms + RPG ≥11.1mmol/L	20 - 51+	0.33	Specialised diabetic clinic	4600	49	24-h urine albumin >300mg/dl			49	24-h urine albumin >300mg/dl
Sosale	2016	< 3 months	2013 - 2015	Cross-sectional	India	Asia	HbA1C ≥ 6.5% or 2-h FPG ≥ 11.1mmol/L or FPG ≥ 7.0mmol/L or symptoms + RPG ≥11.1mmol/L	34.68 ± 4.23	0.26	Specialised diabetic clinic	1500	14	urine albumin/creatinine ratio ≥300mg/g			14	urine albumin/creatinine ratio ≥300mg/g
Gill	2014	≤6 months	2010 - 2011	Cross-sectional	India	Asia	Not clear	47.6 ± 10.2	0.4103	Not clear	178	14	albuminuria 20-200ug/min, or ACR ≥30𝜇g/ml		albuminuria 20-200ug/min, or ACR 30-300𝜇g/ml		albuminuria >300mg
Ali	2013	< 6 months	2011 - 2012	Cross-sectional	Pakistan	Asia	RPG ≥ 11.1mmol/L or FBS > 7.0mmol/L or HbA1C >6.5%	Not clear	0.655	Specialised diabetic clinic	113	50	albumin/creatinine ratio ≥30mg/g	50	albumin/creatinine ratio ≥30mg/g
Bansal	2014	≤ 6 months	2011 - 2013	Cross-sectional	India	Asia	RPG > 11.1mmol/L or FBS > 7.0mmol/L or HbA1C ≥6.5%	50.4 ± 10.3	0.54	Tertiary hospital	449	13	24-h urine protein excretion > 500mg/day
Raman	2012	First diagnosis	2003 - 2005	Cross-sectional	India	Asia	FBG ≥110mg/dl on two separate days	Not clear	Not clear	Population survey	248	26	albumin/creatinine ratio 30 - 299mg/g	26	albumin/creatinine ratio 30 - 299mg/g
Weerasuriya	1998	< 1 week	Not clear	Cross-sectional	Sri Lanka	Asia	Hyperglycaemia via FPG	42.3 ± 6.2	0.337	Specialised diabetic clinic	597	173	albuminuria >50mg/l
Collins	1989	First diagnosis	1987	Cross-sectional	Nauru	Oceania	2-h PG ≥ 11.1mmol/L or FPG ≥ 7.8 mmol/L		0.489	Not applicable	90	57	albuminuria ≥ 30𝜇g/ml	35	albuminuria 30 - 299𝜇g/ml	22	albuminuria ≥ 300𝜇g/ml
Bajaj	2012	≤ 3 months	2010 - 2011	Case-control	India	Asia	Symptoms + RPG ≥11.1mmol/L or FPG ≥7.0mmol/L or 2-h PG ≥200mg/dl/11.1mmol/L	47.67 ± 9.78	0.35	Tertiary hospital	60	37	NC	37	NC
Chandrashekar	2017	< 6 months	Not clear	Cohort	India	Asia	Not clear	45.59 ± 14.06	Not clear	Tertiary hospital	44	1	albumin/creatinine ratio ≥ 30mg/mg
Kumar	2016	< 3months	2012 - 2015	Cross-sectional	India	Asia	HbA1C ≥ 6.5% or 2-h FPG ≥ 11.1mmol/L or FPG ≥ 7.0mmol/L or symptoms + RPG ≥11.1mmol/L	50.94 ± 7.36	0.431	Tertiary hospital	306	17	urinary albumin > 300mg/dl
Wani	2016	< 6 months	2015	Cross-sectional	India	Asia	HbA1C ≥ 6.5% or 2 x 2-h FPG ≥ 11.1mmol/L or FPG ≥ 7.0mmol/L or symptoms + RPG ≥11.1mmol/L	53.4 ± 21.5	0.44	Tertiary hospital	100	50	urinary albumin ≥ 30mg/dl	44	urinary albumin 30 - 300mg/dl	6	urinary albumin >300mg/dl
Guizar	2001	< 6 months	Not clear	Cross-sectional	Mexico	South America	Symptoms + RPG ≥200mg/dl, OR FPG ≥140mg/dl on 2 occasions, OR FPG ≥140mg/dl and 2 x 2-h PG ≥200mg/dl and one intervening value ≥200mg/dl after 75g OGTT	Not clear	Not clear	Not clear	181	21	urinary albumin/creatinine index ≥0.30μg/mg	19	urinary albumin 30 - 299mg/dl	2	urinary albumin >300mg
Liu	2010	< 3 months	2008 - 2009	Cross-sectional	China	Asia	FPG ≥ 7.0mmol/L or 2-h FPG ≥ 11.1mmol/L	52.68±13.02	0.452	Tertiary hospitals	66	5	History and results in patient notes of urine albumin excretion, renal function, glomerular filtration rate
Shukla	2014	< 3 months	Not clear	Cross-sectional	India	Asia	Not clear	48.4 ± 9.07	48.6	Tertiary hospital	105	20	24-hour urinary albumin, no cut-off value specified
Gupta	2013	First diagnosis	2008 - 2010	Cross-sectional	India	Asia	FPG ≥ 126mg/dL	53.45 ± 9.85	0.4285	Tertiary hospital	105	22	urinary ACR (no value specified)
Agaba	2004	< 5 months	Not clear	Cross-sectional	Nigeria	Africa	Not clear	51.53 ± 10.14	0.57	Tertiary hospital	65			32	urine albumin >20mg/L (via urine colour)
Collins	1995	< 4 weeks	1991	Cross-sectional	Western Samoa	Oceania	2-h plasma glucose ≥ 11.1 mmol/L or FPG ≥7.8mmol/L	Not clear	Not clear	Population survey	77	20	UAC ≥ 30µg/ml	17	UAC 30 - 299µg/ml	3	UAC ≥ 300µg/ml
Wang	2005	< 1 month	1992 - 1993	Cross-sectional	China	Asia	2-h FPG ≥ 11.1mmol/L or FPG ≥ 7.0mmol/L	47.9 ± 8.1	0.259	Not specified	710			134	Urinary albumin excretion rate: 20 - 200 µg/min
Dhobi	2008	< 6 months	Not clear	Cross-sectional	India	Asia	2-h FPG ≥ 11.1mmol/L or FPG ≥ 7.0mmol/L	48.5 ± 9.7	0.542	Tertiary hospital	500	202	24-hour urinary albumin ≥30mg	122	urinary albumin 30 - 300mg/day	80	urinary albumin >300mg/day
Khalil	2019	First diagnosis	2009 - 2012	Cross sectional	Egypt	Africa	HbA1C ≥ 6.5%, 2-h PG ≥ 200 mg/dL and FPG ≥ 126 mg/dL	45.30 ± 11.41	0.7432	Household survey and Tertiary hospital	183	19	UACR ≥ 30mg/g or eGF< 60ml/min/1.73m2
Jammal	2012	< 6 months	2009 - 2011	Cross-sectional	Jordan	Asia	FPG ≥ 7.0mmol/L	49.7 ± 10.0	0.362	Specialised diabetic clinic	127	10	Fundus opthalmoscopy and Snellen chart
Dhobi	2008	< 6 months	Not clear	Cross-sectional	India	Asia	2-h FPG ≥ 11.1mmol/L or FPG ≥ 7.0mmol/L	48.5 ± 9.7	0.542	Tertiary hospital	500	29	Not clear
Khalil	2019	First diagnosis	2009 - 2012	Cross sectional	Egypt	Africa	HbA1C ≥ 6.5%, 2-h PG ≥ 200 mg/dL and FPG ≥ 126 mg/dL	45.30 ± 11.41	0.7432	Household survey and Tertiary hospital	183	19	Fundus Opthalmoscopy
