# Supplementary material for: Prevalence of microvascular and macrovascular complications of diabetes in newly diagnosed type 2 diabetes in low-and-middle-income countries: A systematic review and meta-analysis
Source: PLOS Glob Public Health. 2022 Jun 15;2(6):e0000599. doi: 10.1371/journal.pgph.0000599 (PMC10021817; doi:10.1371/journal.pgph.0000599)
Supplement: S4 Table — (XLSX) [file pgph.0000599.s006.xlsx]

## Sheet: Sheet2
Characteristics of studies describing proportions of newly diagnosed type 2 participants with Neuropathy
Author name	Publication year	Duration since diabetes diagnosis	Years of patient recruitment	Type of study	Country	Region	Criteria of diabetes diagnosis	Age profile	Sex profile (females)	Type of health facility	Sample size	Number with neuropathy	Definition of neuropathy
Sosale	2014	< 3 months	2006 - 2011	Cross-sectional	India	Asia	HbA1C ≥ 6.5% or 2-h FPG ≥ 11.1mmol/L or FPG ≥ 7.0mmol/L or symptoms + RPG ≥11.1mmol/L	20 - 51+	0.33	Specialised diabetic clinic	4600	605	10g monofilament & 128Hz tuning fork, ankle reflexes
Sosale	2016	< 3 months	2013 - 2015	Cross-sectional	India	Asia	HbA1C ≥ 6.5% or 2-h FPG ≥ 11.1mmol/L or FPG ≥ 7.0mmol/L or symptoms + RPG ≥11.1mmol/L	34.68 ± 4.23	0.26	Specialised diabetic clinic	1500	198	10g monofilament & 128Hz tuning fork & Vibration perception threshold ≥20V
Shaw	1998	< 6 weeks	1992	Cross-sectional	Mauritius	Africa	2-h plasma glucose ≥ 11.1 mmol/l	52 ± 12	0.507	Not applicable	414	15	Age standardised VPT (Vibration perception threshold) using biothesiometer
Gill	2014	≤6 months	2010 - 2011	Cross-sectional	India	Asia	Not clear	47.6 ± 10.2	0.4103	Not clear	195	57	NSS (Neuropathy Symptom Score) & NDS (Neuropathy Disability Score) criteria, and vibration perception threshold using a biothesiometer
Ali	2013	< 6 months	2011 - 2012	Cross-sectional	Pakistan	Asia	RPG ≥ 11.1mmol/L or FBS > 7.0mmol/L or HbA1C >6.5%	Not clear	0.655	Specialised diabetic clinic	113	73	History of symptoms & examination using 10gm monofilament and 128Hz tuning fork
Bansal	2014	≤ 6 months	2011 - 2013	Cross-sectional	India	Asia	RPG > 11.1mmol/L or FBS > 7.0mmol/L or HbA1C ≥6.5%	50.4 ± 10.3	0.54	Tertiary hospital	449	37	Examination using 10gm monofilament, pinprick sensation, ankle reflexes and vibration perception treshold (VPT)
Raman	2012	First diagnosis	2003 - 2005	Cross-sectional	India	Asia	FBG ≥110mg/dl on two separate days	Not clear	Not clear	Population survey	248	26	Vibration perception threshold using biothesiometer
Weerasuriya	1998	< 1 week	Not clear	Cross-sectional	Sri Lanka	Asia	Hyperglycaemia via FPG	42.3 ± 6.2	0.337	Specialised diabetic clinic	597	151	Abnormalities in NDS or NSS and VPT
Chandrashekar	2017	< 6 months	Not clear	Cohort	India	Asia	Not clear	45.59 ± 14.06	Not clear	Tertiary hospital	44	7	Pinprick sensation, vibration perception using 128Hz tuning fork and 10g monofilament, ankle reflexes
Kumar	2016	< 3months	2012 - 2015	Cross-sectional	India	Asia	HbA1C ≥ 6.5% or 2-h FPG ≥ 11.1mmol/L or FPG ≥ 7.0mmol/L or symptoms + RPG ≥11.1mmol/L	50.94 ± 7.36	0.431	Tertiary hospital	306	62	128Hz tuning fork & 10g monofilament, reflexes, pinprick sensation
Wani	2016	< 6 months	2015	Cross-sectional	India	Asia	HbA1C ≥ 6.5% or 2 x 2-h FPG ≥ 11.1mmol/L or FPG ≥ 7.0mmol/L or symptoms + RPG ≥11.1mmol/L	53.4 ± 21.5	0.44	Tertiary hospital	100	33	128Hz tuning fork & 10g monofilament, tendon reflexes, resting tachycardia, orthostatic hypotension, gastroparesis/diarrhoea, abnormal sweating
Liu	2010	< 3 months	2008 - 2009	Cross-sectional	China	Asia	FPG ≥ 7.0mmol/L or 2-h FPG ≥ 11.1mmol/L	52.68±13.02	0.452	Tertiary hospitals	126	8	128Hz tuning fork & 10g monofilament
Shukla	2014	< 3 months	Not clear	Cross-sectional	India	Asia	Not clear	48.4 ± 9.07	48.6	Tertiary hospital	105	24	128Hz tuning fork & 10g monofilament, ankle reflexes
Gupta	2013	First diagnosis	2008 - 2010	Cross-sectional	India	Asia	FPG ≥ 126mg/dL	53.45 ± 9.85	0.4285	Tertiary hospital	105	30	Monofilament tests, ankle jerk response, & sensory assessment for pain, touch and vibration, and autonomic tests
Dhobi	2008	< 6 months	Not clear	Cross-sectional	India	Asia	2-h FPG ≥ 11.1mmol/L or FPG ≥ 7.0mmol/L	48.5 ± 9.7	0.542	Tertiary hospital	500	76	Not clear
Adams	2019	First diagnosis	2012 - 2014	Cross-sectional	Barbados	Caribbean	FPG > 7mmol/l or HbA1c 6.5%	48.60 - 66.30	0.32	Not clear	116	23	10g monofilament, 128Hz tuning fork and VPT testing with neurothesiometer
Khalil	2019	First diagnosis	2009 - 2012	Cross sectional	Egypt	Africa	HbA1C ≥ 6.5%, 2-h PG ≥ 200 mg/dL and FPG ≥ 126 mg/dL	45.30 ± 11.41	0.7432	Household survey and Tertiary hospital	183	6	a positive monofilament test and either an abscent ankle reflex or a VPT>25V
