# Supplementary material for: Prevalence of microvascular and macrovascular complications of diabetes in newly diagnosed type 2 diabetes in low-and-middle-income countries: A systematic review and meta-analysis
Source: PLOS Glob Public Health. 2022 Jun 15;2(6):e0000599. doi: 10.1371/journal.pgph.0000599 (PMC10021817; doi:10.1371/journal.pgph.0000599)
Supplement: S5 Table — (XLSX) [file pgph.0000599.s007.xlsx]

## Sheet: Sheet1
Characteristics of studies describing proportions of newly diagnosed type 2 patients with Ischaemic Heart Disease (IHD)
Author name	Publication year	Duration since diabetes diagnosis	Years of patient recruitment	Type of study	Country	Region	Criteria of diabetes diagnosis	Age profile	Sex profile (females)	Type of health facility	Sample size	Number with IHD	Diagnosis of IHD
Sosale	2014	< 3 months	2006 - 2011	Cross-sectional	India	Asia	HbA1C ≥ 6.5% or 2-h FPG ≥ 11.1mmol/L or FPG ≥ 7.0mmol/L or symptoms + RPG ≥11.1mmol/L	20 - 51+	0.33	Specialised diabetic clinic	4600	276	ECG, treadmill test, coronary angiogram, chest pain relieved by nitrates
Sosale	2016	< 3 months	2013 - 2015	Cross-sectional	India	Asia	HbA1C ≥ 6.5% or 2-h FPG ≥ 11.1mmol/L or FPG ≥ 7.0mmol/L or symptoms + RPG ≥11.1mmol/L	34.68 ± 4.23	0.26	Specialised diabetic clinic	1500	10	Treadmill test or coronary angiogram in patients with abnormal ECG or history of IHD
Wahab	2008	< 6 months	2006	Cross-sectional	Pakistan	Asia	Not clear	43.2 ± 10.2	0.331	Specialised diabetic clinic	130	15	Not specified
Weerasuriya	1998	< 1 week	Not clear	Cross-sectional	Sri Lanka	Asia	Hyperglycaemia via FPG	42.3 ± 6.2	0.337	Specialised diabetic clinic	597	161	ECGs
Bajaj	2012	≤ 3 months	2010 - 2011	Case-control	India	Asia	Symptoms + RPG ≥11.1mmol/L or FPG ≥7.0mmol/L or 2-h PG ≥200mg/dl/11.1mmol/L	47.67 ± 9.78	0.35	Tertiary hospital	60	10	ECG
Kumar	2016	< 3months	2012 - 2015	Cross-sectional	India	Asia	HbA1C ≥ 6.5% or 2-h FPG ≥ 11.1mmol/L or FPG ≥ 7.0mmol/L or symptoms + RPG ≥11.1mmol/L	50.94 ± 7.36	0.431	Tertiary hospital	306	28	ECG & treadmill test, response of exertional chest pain to nitrates
Shukla	2014	< 3 months	Not clear	Cross-sectional	India	Asia	Not clear	48.4 ± 9.07	48.6	Tertiary hospital	105	11	ECG
Gupta	2013	First diagnosis	2008 - 2010	Cross-sectional	India	Asia	FPG ≥ 126mg/dL	53.45 ± 9.85	0.4285	Tertiary hospital	105	8	ECG
Jammal	2012	< 6 months	2009 - 2011	Cross-sectional	Jordan	Asia	FPG ≥ 7.0mmol/L	49.7 ± 10.0	0.362	Specialised diabetic clinic	127	9	Medical records
Raza	2019	First diagnosis	2014-2015	Cross sectional	Pakistani	Asia	HbA1C ≥ 6.5%, 2-h PG ≥ 200 mg/dL and FPG ≥ 126 mg/dL	42.40 ± 5.80	0.408	General Practice/Family Physicians	888	222	Not Clear
