# Supplementary material for: Prevalence of microvascular and macrovascular complications of diabetes in newly diagnosed type 2 diabetes in low-and-middle-income countries: A systematic review and meta-analysis
Source: PLOS Glob Public Health. 2022 Jun 15;2(6):e0000599. doi: 10.1371/journal.pgph.0000599 (PMC10021817; doi:10.1371/journal.pgph.0000599)
Supplement: S6 Table — (XLSX) [file pgph.0000599.s008.xlsx]

## Sheet: Sheet2
Characteristics of studies describing the proportion of newly diagnosed diabetic type 2 participants with Peripheral Arterial Disease (PAD)
Author name	Publication year	Duration since diabetes diagnosis	Years of patient recruitment	Type of study	Country	Region	Criteria of diabetes diagnosis	Age profile	Sex profile (females)	Type of health facility	Sample size PAD	Number with PAD	Diagnosis of PAD
Sosale	2016	< 3 months	2013 - 2015	Cross-sectional	India	Asia	HbA1C ≥ 6.5% or 2-h FPG ≥ 11.1mmol/L or FPG ≥ 7.0mmol/L or symptoms + RPG ≥11.1mmol/L	34.68 ± 4.23	0.26	Specialised diabetic clinic	1500	30	ABPI ≤0.9 or >1.3 or on Dopper duplex US imaging
Wahab	2008	< 6 months	2006	Cross-sectional	Pakistan	Asia	Not clear	43.2 ± 10.2	0.331	Specialised diabetic clinic	87	17	Not specified
Shukla	2014	< 3 months	Not clear	Cross-sectional	India	Asia	Not clear	48.4 ± 9.07	48.6	Tertiary hospital	105	1	Not clear
Gupta	2013	First diagnosis	2008 - 2010	Cross-sectional	India	Asia	FPG ≥ 126mg/dL	53.45 ± 9.85	0.4285	Tertiary hospital	105	1	History, physical examination & ABPI
Felicio	2019	< 3months	2013 - 2018	Cross sectional	Brazil	South America	Not clear	53 ± 10	0.4098	Tertiary Hospital	61	24	ABI ≤0.9
Khalil	2019	First diagnosis	2009 - 2012	Cross sectional	Egypt	Africa	HbA1C ≥ 6.5%, 2-h PG ≥ 200 mg/dL and FPG ≥ 126 mg/dL	45.30 ± 11.41	0.7432	Household survey and Tertiary hospital	183	18	ABI of < 0.9n at least one leg) or a monophasic or biphasic Doppler wave of dorsalis pedis or posterior tibial arteries
