# Supplementary material for: Prevalence of microvascular and macrovascular complications of diabetes in newly diagnosed type 2 diabetes in low-and-middle-income countries: A systematic review and meta-analysis
Source: PLOS Glob Public Health. 2022 Jun 15;2(6):e0000599. doi: 10.1371/journal.pgph.0000599 (PMC10021817; doi:10.1371/journal.pgph.0000599)
Supplement: S7 Table — (XLSX) [file pgph.0000599.s009.xlsx]

## Sheet: Sheet1
Characteristics of studies describing proportion of newly diagnosed diabetic type 2 participants with Stroke
Author name	Publication year	Duration since diabetes diagnosis	Years of patient recruitment	Type of study	Country	Region	Criteria of diabetes diagnosis	Age profile	Sex profile (females)	Type of health facility	Sample size stroke	Number with stroke	Diagnosis of stroke
Sosale	2016	< 3 months	2013 - 2015	Cross-sectional	India	Asia	HbA1C ≥ 6.5% or 2-h FPG ≥ 11.1mmol/L or FPG ≥ 7.0mmol/L or symptoms + RPG ≥11.1mmol/L	34.68 ± 4.23	0.26	Specialised diabetic clinic	1500	2	History and examination, CT scan and MRI
Wahab	2008	< 6 months	2006	Cross-sectional	Pakistan	Asia	Not clear	43.2 ± 10.2	0.331	Specialised diabetic clinic	130	2	Not specified
Weerasuriya	1998	< 1 week	Not clear	Cross-sectional	Sri Lanka	Asia	Hyperglycaemia via FPG	42.3 ± 6.2	0.337	Specialised diabetic clinic	597	31	CT scans, history, residual neurological signs, medical notes
Gupta	2013	First diagnosis	2008 - 2010	Cross-sectional	India	Asia	FPG ≥ 126mg/dL	53.45 ± 9.85	0.4285	Tertiary hospital	105	2	History & physical examination
