# Supplementary material for: Prevalence of microvascular and macrovascular complications of diabetes in newly diagnosed type 2 diabetes in low-and-middle-income countries: A systematic review and meta-analysis
Source: PLOS Glob Public Health. 2022 Jun 15;2(6):e0000599. doi: 10.1371/journal.pgph.0000599 (PMC10021817; doi:10.1371/journal.pgph.0000599)
Supplement: S8 Table — (XLSX) [file pgph.0000599.s010.xlsx]

## Sheet: Sheet2
Characteristics of studies describing proportions of newly diagnosed diabetic type 2 participants with Diabetic foot
Author name	Publication year	Duration since diabetes diagnosis	Years of patient recruitment	Type of study	Country	Region	Criteria of diabetes diagnosis	Age profile	Sex profile (females)	Type of health facility	Sample size DF	Number with DF	Diagnosis of DF
Chandrashekar	2017	< 6 months	Not clear	Cohort	India	Asia	Not clear	45.59 ± 14.06	Not clear	Tertiary hospital	44	0	History & physical examination
Gupta	2013	First diagnosis	2008 - 2010	Cross-sectional	India	Asia	FPG ≥ 126mg/dL	53.45 ± 9.85	0.4285	Tertiary hospital	105	1	Physical examination
