# Supplementary material for: Prevalence of microvascular and macrovascular complications of diabetes in newly diagnosed type 2 diabetes in low-and-middle-income countries: A systematic review and meta-analysis
Source: PLOS Glob Public Health. 2022 Jun 15;2(6):e0000599. doi: 10.1371/journal.pgph.0000599 (PMC10021817; doi:10.1371/journal.pgph.0000599)
Supplement: S1 Data — (XLSX) [file pgph.0000599.s011.xlsx]

## Sheet: Data Extraction
Author name	Publication year	Sample size (N)	Duration since diabetes diagnosis	Years of patient recruitment	Type of study	Country	Region	Type of diabetes	Criteria of diabetes diagnosis	Age profile	Sex profile (females)	Type of health facility	Sample size (ret)	Number with retinopathy	Diagnosis of retinopathy	Number of men	Number of men with retinopathy	Sample size (nephro)	Number with nephropathy	Definition of nephropathy	Number with microalbuminuria	Definition of microalbuminuria	Number with macroalbuminuria	Definition of macroalbuminuria	Sample size (neuro)	Number with neuropathy	Definition of neuropathy	Sample size MI	Number with MI	Diagnosis of MI	Sample size IHD	Number with IHD	Diagnosis of IHD	Sample size PAD	Number with PAD	Diagnosis of PAD	Sample size stroke	Number with stroke	Diagnosis of stroke	Sample size DF	Number with DF	Diagnosis of DF
Agarwal	2006	173	First diagnosis	2003 - 2004	Cross-sectional	India	Asia	Type 2	RBG ≥ 200mg/dL	54 ± 11	0.4	Rural outreach screening camps	173	11	Fundus opthalmoscopy	103	7
Agarwal	2006	128	< 1 month	2003 - 2004	Cross-sectional	India	Asia	Type 2	RBG ≥ 200mg/dL	52 ± 12	0.61	General Practice	128	15	Fundus opthalmoscopy	50	9
Tzeng	2001	148	First diagnosis	1991 - 1992	Cross-sectional	Taiwan	Asia	Type 2	FPG > 140mg/dl or random PG > 200mg/dl	Not clear	0.455	Tertiary hospital	120	31	Fundus opthalmoscopy & Flourescent angiography			132	24	Urine albumin > 20μg/min	16	Urine albumin 20 - 200μg/min	8	Urine albumin >200μg/min or daily protein loss >500mg
Sosale	2014	4600	< 3 months	2006 - 2011	Cross-sectional	India	Asia	Type 2	HbA1C ≥ 6.5% or 2-h FPG ≥ 11.1mmol/L or FPG ≥ 7.0mmol/L or symptoms + RPG ≥11.1mmol/L	20 - 51+	0.33	Specialised diabetic clinic	4600	281	Fundus opthalmoscopy	3082	179	4600	49	24-h urine albumin >300mg/dl					4600	605	10g monofilament & 128Hz tuning fork, ankle reflexes				4600	276	ECG, treadmill test, coronary angiogram, chest pain relieved by nitrates
Sosale	2016	1500	< 3 months	2013 - 2015	Cross-sectional	India	Asia	Type 2	HbA1C ≥ 6.5% or 2-h FPG ≥ 11.1mmol/L or FPG ≥ 7.0mmol/L or symptoms + RPG ≥11.1mmol/L	34.68 ± 4.23	0.26	Specialised diabetic clinic	1500	77	Fundus opthalmoscopy	1110		1500	14	urine albumin/creatinine ratio ≥300mg/g					1500	198	10g monofilament & 128Hz tuning fork & Vibration perception threshold ≥20V				1500	10	Treadmill test or coronary angiogram in patients with abnormal ECG or history of IHD	1500	30	ABPI ≤0.9 or >1.3 or on Dopper duplex US imaging	1500	2	History and examination, CT scan and MRI
Shaw	1998	414	< 6 weeks	1992	Cross-sectional	Mauritius	Africa	Type 2	2-h plasma glucose ≥ 11.1 mmol/l	52 ± 12	0.507	Not applicable													414	15	Age standardised VPT (Vibration perception threshold) using biothesiometer
Wahab	2008	130	< 6 months	2006	Cross-sectional	Pakistan	Asia	Type 2	Not clear	43.2 ± 10.2	0.331	Specialised diabetic clinic	130	20	Fundus opthalmoscopy	87	14														130	15	Not specified	87	17	Not specified	130	2	Not specified
Dowse	1998	358	First diagnosis	1992	Cross-sectional	Mauritus	Africa	Type 2	2-hour plasma glucose ≥11.1 mmol/L or FPG >7.8 mmol/L	Not clear	Not clear	Population survey	358	53	Retinal photographs	176	31
Tasnim	2017	200	First diagnosis	2010	Cross-sectional	Pakistan	Asia	Type 2	FPG > 126 mg/dL	NC	0.6	Specialised diabetic clinic	200	66	Fundus opthalmoscopy	80	20
Gill	2014	195	≤6 months	2010 - 2011	Cross-sectional	India	Asia	Type 2	Not clear	47.6 ± 10.2	0.4103	Not clear						178	14	albuminuria 20-200ug/min, or ACR ≥30𝜇g/ml		albuminuria 20-200ug/min, or ACR 30-300𝜇g/ml		albuminuria >300mg	195	57	NSS (Neuropathy Symptom Score) & NDS (Neuropathy Disability Score) criteria, and vibration perception threshold using a biothesiometer
Ali	2013	113	< 6 months	2011 - 2012	Cross-sectional	Pakistan	Asia	Type 2	RPG ≥ 11.1mmol/L or FBS > 7.0mmol/L or HbA1C >6.5%	Not clear	0.655	Specialised diabetic clinic	113	30	Fundus opthalmoscopy			113	50	albumin/creatinine ratio ≥30mg/g	50	albumin/creatinine ratio ≥30mg/g			113	73	History of symptoms & examination using 10gm monofilament and 128Hz tuning fork
Bansal	2014	449	≤ 6 months	2011 - 2013	Cross-sectional	India	Asia	Type 2	RPG > 11.1mmol/L or FBS > 7.0mmol/L or HbA1C ≥6.5%	50.4 ± 10.3	0.54	Tertiary hospital	449	43	Fundus opthalmoscopy or Fundus photographs			449	13	24-h urine protein excretion > 500mg/day					449	37	Examination using 10gm monofilament, pinprick sensation, ankle reflexes and vibration perception treshold (VPT)
Raman	2012	248	First diagnosis	2003 - 2005	Cross-sectional	India	Asia	Type 2	FBG ≥110mg/dl on two separate days	Not clear	Not clear	Population survey	248	12	Fundus photographs			248	26	albumin/creatinine ratio 30 - 299mg/g	26	albumin/creatinine ratio 30 - 299mg/g			248	26	Vibration perception threshold using biothesiometer
Weerasuriya	1998	597	< 1 week	Not clear	Cross-sectional	Sri Lanka	Asia	Type 2	Hyperglycaemia via FPG	42.3 ± 6.2	0.337	Specialised diabetic clinic	597	91	Fundus opthalmoscopy and Snellen chart	396	54	597	173	albuminuria >50mg/l					597	151	Abnormalities in NDS or NSS and VPT	597	44	Symptoms suggestive of MI	597	161	ECGs				597	31	CT scans, history, residual neurological signs, medical notes
Ramachandran	1996	60	< 6 months	1993 - 1994	Cross-sectional	India	Asia	Type 2	2-h PG ≥200mg/dl	Not clear	Not clear	Tertiary hospital	60	4	Fundus opthalmoscopy
Hayat	2012	100	< 1 month	2009 - 2010	Cross-sectional	Pakistan	Asia	Type 2	HbA1C ≥ 6.5% or 2-h FPG ≥ 11.1mmol/L or FPG ≥ 7.0mmol/L or RPG ≥11.1mmol/L	45.1 ± 3.2	0.6	Tertiary hospitals	100	17	Fundus opthalmoscopy	40	6
Collins	1989	90	First diagnosis	1987	Cross-sectional	Nauru	Oceania	Type 2	2-h PG ≥ 11.1mmol/L or FPG ≥ 7.8 mmol/L		0.489	Not applicable						90	57	albuminuria ≥ 30𝜇g/ml	35	albuminuria 30 - 299𝜇g/ml	22	albuminuria ≥ 300𝜇g/ml
Bajaj	2012	60	≤ 3 months	2010 - 2011	Case-control	India	Asia	Type 2	Symptoms + RPG ≥11.1mmol/L or FPG ≥7.0mmol/L or 2-h PG ≥200mg/dl/11.1mmol/L	47.67 ± 9.78	0.35	Tertiary hospital	60	9	Fundus examinations			60	37	NC	37	NC									60	10	ECG
Chandrashekar	2017	44	< 6 months	Not clear	Cohort	India	Asia	Type 2	Not clear	45.59 ± 14.06	Not clear	Tertiary hospital	44	1	Not clear			44	1	albumin/creatinine ratio ≥ 30μg/mg					44	7	Pinprick sensation, vibration perception using 128Hz tuning fork and 10g monofilament, ankle reflexes													44	0	History & physical examination
Kumar	2016	306	< 3months	2012 - 2015	Cross-sectional	India	Asia	Type 2	HbA1C ≥ 6.5% or 2-h FPG ≥ 11.1mmol/L or FPG ≥ 7.0mmol/L or symptoms + RPG ≥11.1mmol/L	50.94 ± 7.36	0.431	Tertiary hospital	306	47	Fundus examination			306	17	urinary albumin > 300mg/dl					306	62	128Hz tuning fork & 10g monofilament, reflexes, pinprick sensation				306	28	ECG & treadmill test, response of exertional chest pain to nitrates
Wani	2016	100	< 6 months	2015	Cross-sectional	India	Asia	Type 2	HbA1C ≥ 6.5% or 2 x 2-h FPG ≥ 11.1mmol/L or FPG ≥ 7.0mmol/L or symptoms + RPG ≥11.1mmol/L	53.4 ± 21.5	0.44	Tertiary hospital	100	6	Fundus opthalmoscopy	56	4	100	50	urinary albumin ≥ 30mg/dl	44	urinary albumin 30 - 300mg/dl	6	urinary albumin >300mg/dl	100	33	128Hz tuning fork & 10g monofilament, tendon reflexes, resting tachycardia, orthostatic hypotension, gastroparesis/diarrhoea, abnormal sweating
Guizar	2001	181	< 6 months	Not clear	Cross-sectional	Mexico	South America	Type 2	Symptoms + RPG ≥200mg/dl, OR FPG ≥140mg/dl on 2 occasions, OR FPG ≥140mg/dl and 2 x 2-h PG ≥200mg/dl and one intervening value ≥200mg/dl after 75g OGTT	Not clear	Not clear	Not clear						181	21	urinary albumin/creatinine index ≥0.30μg/mg	19	urinary albumin 30 - 299mg/dl	2	urinary albumin >300mg
Liu	2010	126	< 3 months	2008 - 2009	Cross-sectional	China	Asia	Type 2	FPG ≥ 7.0mmol/L or 2-h FPG ≥ 11.1mmol/L	52.68±13.02	0.452	Tertiary hospitals	43	4	History, patient notes containing retinal photographs and fundus examination			66	5	History and results in patient notes of urine albumin excretion, renal function, glomerular filtration rate					126	8	128Hz tuning fork & 10g monofilament
Shukla	2014	105	< 3 months	Not clear	Cross-sectional	India	Asia	Type 2	Not clear	48.4 ± 9.07	48.6	Tertiary hospital	105	16	Fundus examination			105	20	24-hour urinary albumin, no cut-off value specified					105	24	128Hz tuning fork & 10g monofilament, ankle reflexes				105	11	ECG	105	1	NC
Gupta	2013	105	First diagnosis	2008 - 2010	Cross-sectional	India	Asia	Type 2	FPG ≥ 126mg/dL	53.45 ± 9.85	0.4285	Tertiary hospital	105	13	Fundus opthalmoscopy			105	22	urinary ACR (no value specified)					105	30	Monofilament tests, ankle jerk response, & sensory assessment for pain, touch and vibration, and autonomic tests				105	8	ECG	105	1	History, physical examination & ABPI	105	2	History & physical examination	105	1	Physical examination
Agaba	2004	65	< 5 months	Not clear	Cross-sectional	Nigeria	Africa	Type 2	Not clear	51.53 ± 10.14	0.57	Tertiary hospital						65			32	urine albumin >20mg/L (via urine colour)
Collins	1995	103	< 4 weeks	1991	Cross-sectional	Western Samoa	Oceania	Type 2	2-h plasma glucose ≥ 11.1 mmol/L or FPG ≥7.8mmol/L	Not clear	Not clear	Population survey	78	12	Fundus photographs	29	5	77	20	UAC ≥ 30µg/ml	17	UAC 30 - 299µg/ml	3	UAC ≥ 300µg/ml
Jammal	2012	127	< 6 months	2009 - 2011	Cross-sectional	Jordan	Asia	Type 2	FPG ≥ 7.0mmol/L	49.7 ± 10.0	0.362	Specialised diabetic clinic	127	10	Fundus opthalmoscopy and Snellen chart	81	8														127	9	Medical records
Wang	2005	710	< 1 month	1992 - 1993	Cross-sectional	China	Asia	Type 2	2-h FPG ≥ 11.1mmol/L or FPG ≥ 7.0mmol/L	47.9 ± 8.1	0.259	Not specified						710			134	Urinary albumin excretion rate: 20 - 200 µg/min
Dhobi	2008	500	< 6 months	Not clear	Cross-sectional	India	Asia	Type 2	2-h FPG ≥ 11.1mmol/L or FPG ≥ 7.0mmol/L	48.5 ± 9.7	0.542	Tertiary hospital	500	29	Not clear			500	202	24-hour urinary albumin ≥30mg	122	urinary albumin 30 - 300mg/day	80	urinary albumin >300mg/day	500	76	Not clear
Adams	2019	116	First diagnosis	2012 - 2014	Cross-sectional	Barbados	Carribean	Type 2	FPG > 7mmol/l or HbA1c 6.5%	48.60 - 66.30	0.319	Not clear													116	23	10g monofilament, 128Hz tuning fork and VPT testing with neurothesiometer
Felicio	2019	61	< 3months	2013 - 2018	Cross sectional	Brazil	South America	Type 2	Not clear	53 ± 10	0.4098	Tertiary Hospital																						61	24	ABI ≤0.9
Raza	2019	888	First diagnosis	2014-2015	Cross sectional	Pakistani	Asia	Type 2	HbA1C ≥ 6.5%, 2-h PG ≥ 200 mg/dL and FPG ≥ 126 mg/dL	42.40 ± 5.80	0.408	General Practice/Family Physicians																			888	222	Not Clear
Khalil	2019	183	First diagnosis	2009 - 2012	Cross sectional	Egypt	Africa	Type 2	HbA1C ≥ 6.5%, 2-h PG ≥ 200 mg/dL and FPG ≥ 126 mg/dL	45.30 ± 11.41	0.7432	Household survey and Tertiary hospital	183	19	Fundus Opthalmoscopy			183	19	UACR _x0002_≥ 30mg/g or eGF< 60ml/min/1.73m2					183	6	a positive monofilament test and either an abscent ankle reflex or a VPT>25V							183	18	ABI of < 0.9n at least one leg) or a monophasic or biphasic Doppler wave of dorsalis pedis or posterior tibial arteries

## Sheet: study characteristics
Author name	Publication year	Sample size (N)	Duration since diabetes diagnosis	Years of patient recruitment	Type of study	Country	Region	Type of diabetes	Criteria of diabetes diagnosis	Age profile	Sex profile (females)	Type of health facility	Complication Studied
Agarwal	2006	173	First diagnosis	2003 - 2004	Cross-sectional	India	Asia	Type 2	RBG ≥ 200mg/dL	54 ± 11	0.4	Rural outreach screening camps	Retinopathy
Agarwal	2006	128	< 1 month	2003 - 2004	Cross-sectional	India	Asia	Type 2	RBG ≥ 200mg/dL	52 ± 12	0.61	General Practice	Retinopathy
Tzeng	2001	148	First diagnosis	1991 - 1992	Cross-sectional	Taiwan	Asia	Type 2	FPG > 140mg/dl or random PG > 200mg/dl	Not clear	0.455	Tertiary hospital	Retinopathy & Nephropathy
Sosale	2014	4600	< 3 months	2006 - 2011	Cross-sectional	India	Asia	Type 2	HbA1C ≥ 6.5% or 2-h FPG ≥ 11.1mmol/L or FPG ≥ 7.0mmol/L or symptoms + RPG ≥11.1mmol/L	20 - 51+	0.33	Specialised diabetic clinic	Retinopathy,Nephropathy,Neuropathy&IHD
Sosale	2016	1500	< 3 months	2013 - 2015	Cross-sectional	India	Asia	Type 2	HbA1C ≥ 6.5% or 2-h FPG ≥ 11.1mmol/L or FPG ≥ 7.0mmol/L or symptoms + RPG ≥11.1mmol/L	34.68 ± 4.23	0.26	Specialised diabetic clinic	Retinopathy,Nephropathy,Neuropathy, PAD,Stroke&IHD
Shaw	1998	414	< 6 weeks	1992	Cross-sectional	Mauritius	Africa	Type 2	2-h plasma glucose ≥ 11.1 mmol/l	52 ± 12	0.507	Not applicable	Neuropathy
Wahab	2008	130	< 6 months	2006	Cross-sectional	Pakistan	Asia	Type 2	Not clear	43.2 ± 10.2	0.331	Specialised diabetic clinic	Retinopathy,IHD,PAD & Stroke
Dowse	1998	358	First diagnosis	1992	Cross-sectional	Mauritus	Africa	Type 2	2-hour plasma glucose ≥11.1 mmol/L or FPG >7.8 mmol/L	Not clear	Not clear	Population survey	Retinopathy
Tasnim	2017	200	First diagnosis	2010	Cross-sectional	Pakistan	Asia	Type 2	FPG > 126 mg/dL	NC	0.6	Specialised diabetic clinic	Retinopathy
Gill	2014	195	≤6 months	2010 - 2011	Cross-sectional	India	Asia	Type 2	Not clear	47.6 ± 10.2	0.4103	Not clear	Nephropathy & Neuropathy
Ali	2013	113	< 6 months	2011 - 2012	Cross-sectional	Pakistan	Asia	Type 2	RPG ≥ 11.1mmol/L or FBS > 7.0mmol/L or HbA1C >6.5%	Not clear	0.655	Specialised diabetic clinic	Retinopathy, Nephropathy & Neuropathy
Bansal	2014	449	≤ 6 months	2011 - 2013	Cross-sectional	India	Asia	Type 2	RPG > 11.1mmol/L or FBS > 7.0mmol/L or HbA1C ≥6.5%	50.4 ± 10.3	0.54	Tertiary hospital	Retinopathy, Nephropathy & Neuropathy
Raman	2012	248	First diagnosis	2003 - 2005	Cross-sectional	India	Asia	Type 2	FBG ≥110mg/dl on two separate days	Not clear	Not clear	Population survey	Retinopathy, Nephropathy & Neuropathy
Weerasuriya	1998	597	< 1 week	Not clear	Cross-sectional	Sri Lanka	Asia	Type 2	Hyperglycaemia via FPG	42.3 ± 6.2	0.337	Specialised diabetic clinic	Retinopathy, Nephropathy, Neuropathy, IHD & Stroke
Ramachandran	1996	60	< 6 months	1993 - 1994	Cross-sectional	India	Asia	Type 2	2-h PG ≥200mg/dl	Not clear	Not clear	Tertiary hospital	Retinopathy
Hayat	2012	100	< 1 month	2009 - 2010	Cross-sectional	Pakistan	Asia	Type 2	HbA1C ≥ 6.5% or 2-h FPG ≥ 11.1mmol/L or FPG ≥ 7.0mmol/L or RPG ≥11.1mmol/L	45.1 ± 3.2	0.6	Tertiary hospitals	Retinopathy
Collins	1989	90	First diagnosis	1987	Cross-sectional	Nauru	Oceania	Type 2	2-h PG ≥ 11.1mmol/L or FPG ≥ 7.8 mmol/L		0.489	Not applicable	Nephropathy
Bajaj	2012	60	≤ 3 months	2010 - 2011	Case-control	India	Asia	Type 2	Symptoms + RPG ≥11.1mmol/L or FPG ≥7.0mmol/L or 2-h PG ≥200mg/dl/11.1mmol/L	47.67 ± 9.78	0.35	Tertiary hospital	Retinopathy, Nephropathy & IHD
Chandrashekar	2017	44	< 6 months	Not clear	Cohort	India	Asia	Type 2	Not clear	45.59 ± 14.06	Not clear	Tertiary hospital	Retinopathy, Nephropathy, Neuropathy & DF
Kumar	2016	306	< 3months	2012 - 2015	Cross-sectional	India	Asia	Type 2	HbA1C ≥ 6.5% or 2-h FPG ≥ 11.1mmol/L or FPG ≥ 7.0mmol/L or symptoms + RPG ≥11.1mmol/L	50.94 ± 7.36	0.431	Tertiary hospital	Retinopathy, Nephropathy, Neuropathy & IHD
Wani	2016	100	< 6 months	2015	Cross-sectional	India	Asia	Type 2	HbA1C ≥ 6.5% or 2 x 2-h FPG ≥ 11.1mmol/L or FPG ≥ 7.0mmol/L or symptoms + RPG ≥11.1mmol/L	53.4 ± 21.5	0.44	Tertiary hospital	Retinopathy, Nephropathy & Neuropathy
Guizar	2001	181	< 6 months	Not clear	Cross-sectional	Mexico	South America	Type 2	Symptoms + RPG ≥200mg/dl, OR FPG ≥140mg/dl on 2 occasions, OR FPG ≥140mg/dl and 2 x 2-h PG ≥200mg/dl and one intervening value ≥200mg/dl after 75g OGTT	Not clear	Not clear	Not clear	Nephropathy
Liu	2010	126	< 3 months	2008 - 2009	Cross-sectional	China	Asia	Type 2	FPG ≥ 7.0mmol/L or 2-h FPG ≥ 11.1mmol/L	52.68±13.02	0.452	Tertiary hospitals	Retinopathy, Nephropathy & Neuropathy
Shukla	2014	105	< 3 months	Not clear	Cross-sectional	India	Asia	Type 2	Not clear	48.4 ± 9.07	48.6	Tertiary hospital	Retinopathy, Nephropathy, Neuropathy, PAD & IHD
Gupta	2013	105	First diagnosis	2008 - 2010	Cross-sectional	India	Asia	Type 2	FPG ≥ 126mg/dL	53.45 ± 9.85	0.4285	Tertiary hospital	Retinopathy, Nephropathy, Neuropathy ,stroke, DF& IHD
Agaba	2004	65	< 5 months	Not clear	Cross-sectional	Nigeria	Africa	Type 2	Not clear	51.53 ± 10.14	0.57	Tertiary hospital	Nephropathy
Collins	1995	103	< 4 weeks	1991	Cross-sectional	Western Samoa	Oceania	Type 2	2-h plasma glucose ≥ 11.1 mmol/L or FPG ≥7.8mmol/L	Not clear	Not clear	Population survey	Retinopathy & Nephropathy
Jammal	2012	127	< 6 months	2009 - 2011	Cross-sectional	Jordan	Asia	Type 2	FPG ≥ 7.0mmol/L	49.7 ± 10.0	0.362	Specialised diabetic clinic	Retinopathy & IHD
Wang	2005	710	< 1 month	1992 - 1993	Cross-sectional	China	Asia	Type 2	2-h FPG ≥ 11.1mmol/L or FPG ≥ 7.0mmol/L	47.9 ± 8.1	0.259	Not specified	Nephropathy
Dhobi	2008	500	< 6 months	Not clear	Cross-sectional	India	Asia	Type 2	2-h FPG ≥ 11.1mmol/L or FPG ≥ 7.0mmol/L	48.5 ± 9.7	0.542	Tertiary hospital	Retinopathy, Neuropathy & Nephropathy
Adams	2019	116	First diagnosis	2012 - 2014	Cross-sectional	Barbados	Carribean	Type 2	FPG > 7mmol/l or HbA1c 6.5%	48.60 - 66.30	0.319	Not clear	Neuropathy
Felicio	2019	61	< 3months	2013 - 2018	Cross sectional	Brazil	South America	Type 2	Not clear	53 ± 10	0.4098	Tertiary Hospital	PAD
Raza	2019	888	First diagnosis	2014-2015	Cross sectional	Pakistani	Asia	Type 2	HbA1C ≥ 6.5%, 2-h PG ≥ 200 mg/dL and FPG ≥ 126 mg/dL	42.40 ± 5.80	0.408	General Practice/Family Physicians	IHD
Khalil	2019	183	First diagnosis	2009 - 2012	Cross sectional	Egypt	Africa	Type 2	HbA1C ≥ 6.5%, 2-h PG ≥ 200 mg/dL and FPG ≥ 126 mg/dL	45.30 ± 11.41	0.7432	Household survey and Tertiary hospital	Retinopathy, Nephropathy, Neuropathy & PAD

## Sheet: Table 2(Retinopathy)
Author name	Publication year	Duration since diabetes diagnosis	Years of patient recruitment	Type of study	Country	Region	Criteria of diabetes diagnosis	Age profile	Sex profile (females)	Type of health facility	Sample size	Number with retinopathy	Diagnosis of retinopathy	Number of men	Number of men with retinopathy
Agarwal	2006	First diagnosis	2003 - 2004	Cross-sectional	India	Asia	RBG ≥ 200mg/dL	54 ± 11	0.4	Rural outreach screening camps	173	11	Fundus opthalmoscopy	103	7
Agarwal	2006	< 1 month	2003 - 2004	Cross-sectional	India	Asia	RBG ≥ 200mg/dL	52 ± 12	0.61	General Practice	128	15	Fundus opthalmoscopy	50	9
Tzeng	2001	First diagnosis	1991 - 1992	Cross-sectional	Taiwan	Asia	FPG > 140mg/dl or random PG > 200mg/dl	Not clear	0.455	Tertiary hospital	120	31	Fundus opthalmoscopy & Flourescent angiography
Sosale	2014	< 3 months	2006 - 2011	Cross-sectional	India	Asia	HbA1C ≥ 6.5% or 2-h FPG ≥ 11.1mmol/L or FPG ≥ 7.0mmol/L or symptoms + RPG ≥11.1mmol/L	20 - 51+	0.33	Specialised diabetic clinic	4600	281	Fundus opthalmoscopy	3082	179
Sosale	2016	< 3 months	2013 - 2015	Cross-sectional	India	Asia	HbA1C ≥ 6.5% or 2-h FPG ≥ 11.1mmol/L or FPG ≥ 7.0mmol/L or symptoms + RPG ≥11.1mmol/L	34.68 ± 4.23	0.26	Specialised diabetic clinic	1500	77	Fundus opthalmoscopy	1110
Wahab	2008	< 6 months	2006	Cross-sectional	Pakistan	Asia	Not clear	43.2 ± 10.2	0.331	Specialised diabetic clinic	130	20	Fundus opthalmoscopy	87	14
Dowse	1998	First diagnosis	1992	Cross-sectional	Mauritus	Africa	2-hour plasma glucose ≥11.1 mmol/L or FPG >7.8 mmol/L	Not clear	Not clear	Population survey	358	53	Retinal photographs	176	31
Tasnim	2017	First diagnosis	2010	Cross-sectional	Pakistan	Asia	FPG > 126 mg/dL	NC	0.6	Specialised diabetic clinic	200	66	Fundus opthalmoscopy	80	20
Ali	2013	< 6 months	2011 - 2012	Cross-sectional	Pakistan	Asia	RPG ≥ 11.1mmol/L or FBS > 7.0mmol/L or HbA1C >6.5%	Not clear	0.655	Specialised diabetic clinic	113	30	Fundus opthalmoscopy
Bansal	2014	≤ 6 months	2011 - 2013	Cross-sectional	India	Asia	RPG > 11.1mmol/L or FBS > 7.0mmol/L or HbA1C ≥6.5%	50.4 ± 10.3	0.54	Tertiary hospital	449	43	Fundus opthalmoscopy or Fundus photographs
Raman	2012	First diagnosis	2003 - 2005	Cross-sectional	India	Asia	FBG ≥110mg/dl on two separate days	Not clear	Not clear	Population survey	248	12	Fundus photographs
Weerasuriya	1998	< 1 week	Not clear	Cross-sectional	Sri Lanka	Asia	Hyperglycaemia via FPG	42.3 ± 6.2	0.337	Specialised diabetic clinic	597	91	Fundus opthalmoscopy and Snellen chart	396	54
Ramachandran	1996	< 6 months	1993 - 1994	Cross-sectional	India	Asia	2-h PG ≥200mg/dl	Not clear	Not clear	Tertiary hospital	60	4	Fundus opthalmoscopy
Hayat	2012	< 1 month	2009 - 2010	Cross-sectional	Pakistan	Asia	HbA1C ≥ 6.5% or 2-h FPG ≥ 11.1mmol/L or FPG ≥ 7.0mmol/L or RPG ≥11.1mmol/L	45.1 ± 3.2	0.6	Tertiary hospitals	100	17	Fundus opthalmoscopy	40	6
Bajaj	2012	≤ 3 months	2010 - 2011	Case-control	India	Asia	Symptoms + RPG ≥11.1mmol/L or FPG ≥7.0mmol/L or 2-h PG ≥200mg/dl/11.1mmol/L	47.67 ± 9.78	0.35	Tertiary hospital	60	9	Fundus examinations
Chandrashekar	2017	< 6 months	Not clear	Cohort	India	Asia	Not clear	45.59 ± 14.06	Not clear	Tertiary hospital	44	1	Not clear
Kumar	2016	< 3months	2012 - 2015	Cross-sectional	India	Asia	HbA1C ≥ 6.5% or 2-h FPG ≥ 11.1mmol/L or FPG ≥ 7.0mmol/L or symptoms + RPG ≥11.1mmol/L	50.94 ± 7.36	0.431	Tertiary hospital	306	47	Fundus examination
Wani	2016	< 6 months	2015	Cross-sectional	India	Asia	HbA1C ≥ 6.5% or 2 x 2-h FPG ≥ 11.1mmol/L or FPG ≥ 7.0mmol/L or symptoms + RPG ≥11.1mmol/L	53.4 ± 21.5	0.44	Tertiary hospital	100	6	Fundus opthalmoscopy	56	4
Liu	2010	< 3 months	2008 - 2009	Cross-sectional	China	Asia	FPG ≥ 7.0mmol/L or 2-h FPG ≥ 11.1mmol/L	52.68±13.02	0.452	Tertiary hospitals	43	4	History, patient notes containing retinal photographs and fundus examination
Shukla	2014	< 3 months	Not clear	Cross-sectional	India	Asia	Not clear	48.4 ± 9.07	48.6	Tertiary hospital	105	16	Fundus examination
Gupta	2013	First diagnosis	2008 - 2010	Cross-sectional	India	Asia	FPG ≥ 126mg/dL	53.45 ± 9.85	0.4285	Tertiary hospital	105	13	Fundus opthalmoscopy
Collins	1995	< 4 weeks	1991	Cross-sectional	Western Samoa	Oceania	2-h plasma glucose ≥ 11.1 mmol/L or FPG ≥7.8mmol/L	Not clear	Not clear	Population survey	78	12	Fundus photographs	29	5
Jammal	2012	< 6 months	2009 - 2011	Cross-sectional	Jordan	Asia	FPG ≥ 7.0mmol/L	49.7 ± 10.0	0.362	Specialised diabetic clinic	127	10	Fundus opthalmoscopy and Snellen chart	81	8
Dhobi	2008	< 6 months	Not clear	Cross-sectional	India	Asia	2-h FPG ≥ 11.1mmol/L or FPG ≥ 7.0mmol/L	48.5 ± 9.7	0.542	Tertiary hospital	500	29	Not clear
Khalil	2019	First diagnosis	2009 - 2012	Cross sectional	Egypt	Africa	HbA1C ≥ 6.5%, 2-h PG ≥ 200 mg/dL and FPG ≥ 126 mg/dL	45.30 ± 11.41	0.7432	Household survey and Tertiary hospital	183	19	Fundus Opthalmoscopy

## Sheet: Table 3(Nephropathy)
Author name	Publication year	Duration since diabetes diagnosis	Years of patient recruitment	Type of study	Country	Region	Criteria of diabetes diagnosis	Age profile	Sex profile (females)	Type of health facility	Sample size	Number with nephropathy	Definition of nephropathy	Number with microalbuminuria	Definition of microalbuminuria	Number with macroalbuminuria	Definition of macroalbuminuria
Tzeng	2001	First diagnosis	1991 - 1992	Cross-sectional	Taiwan	Asia	FPG > 140mg/dl or random PG > 200mg/dl	Not clear	0.455	Tertiary hospital	132	24	Urine albumin > 20mg/ml	16	Urine albumin 20 - 200mg/min	8	Urine albumin >200μg/min or daily protein loss >500mg
Sosale	2014	< 3 months	2006 - 2011	Cross-sectional	India	Asia	HbA1C ≥ 6.5% or 2-h FPG ≥ 11.1mmol/L or FPG ≥ 7.0mmol/L or symptoms + RPG ≥11.1mmol/L	20 - 51+	0.33	Specialised diabetic clinic	4600	49	24-h urine albumin >300mg/dl			49	24-h urine albumin >300mg/dl
Sosale	2016	< 3 months	2013 - 2015	Cross-sectional	India	Asia	HbA1C ≥ 6.5% or 2-h FPG ≥ 11.1mmol/L or FPG ≥ 7.0mmol/L or symptoms + RPG ≥11.1mmol/L	34.68 ± 4.23	0.26	Specialised diabetic clinic	1500	14	urine albumin/creatinine ratio ≥300mg/g			14	urine albumin/creatinine ratio ≥300mg/g
Gill	2014	≤6 months	2010 - 2011	Cross-sectional	India	Asia	Not clear	47.6 ± 10.2	0.4103	Not clear	178	14	albuminuria 20-200ug/min, or ACR ≥30𝜇g/ml		albuminuria 20-200ug/min, or ACR 30-300𝜇g/ml		albuminuria >300mg
Ali	2013	< 6 months	2011 - 2012	Cross-sectional	Pakistan	Asia	RPG ≥ 11.1mmol/L or FBS > 7.0mmol/L or HbA1C >6.5%	Not clear	0.655	Specialised diabetic clinic	113	50	albumin/creatinine ratio ≥30mg/g	50	albumin/creatinine ratio ≥30mg/g
Bansal	2014	≤ 6 months	2011 - 2013	Cross-sectional	India	Asia	RPG > 11.1mmol/L or FBS > 7.0mmol/L or HbA1C ≥6.5%	50.4 ± 10.3	0.54	Tertiary hospital	449	13	24-h urine protein excretion > 500mg/day
Raman	2012	First diagnosis	2003 - 2005	Cross-sectional	India	Asia	FBG ≥110mg/dl on two separate days	Not clear	Not clear	Population survey	248	26	albumin/creatinine ratio 30 - 299mg/g	26	albumin/creatinine ratio 30 - 299mg/g
Weerasuriya	1998	< 1 week	Not clear	Cross-sectional	Sri Lanka	Asia	Hyperglycaemia via FPG	42.3 ± 6.2	0.337	Specialised diabetic clinic	597	173	albuminuria >50mg/l
Collins	1989	First diagnosis	1987	Cross-sectional	Nauru	Oceania	2-h PG ≥ 11.1mmol/L or FPG ≥ 7.8 mmol/L		0.489	Not applicable	90	57	albuminuria ≥ 30𝜇g/ml	35	albuminuria 30 - 299𝜇g/ml	22	albuminuria ≥ 300𝜇g/ml
Bajaj	2012	≤ 3 months	2010 - 2011	Case-control	India	Asia	Symptoms + RPG ≥11.1mmol/L or FPG ≥7.0mmol/L or 2-h PG ≥200mg/dl/11.1mmol/L	47.67 ± 9.78	0.35	Tertiary hospital	60	37	NC	37	NC
Chandrashekar	2017	< 6 months	Not clear	Cohort	India	Asia	Not clear	45.59 ± 14.06	Not clear	Tertiary hospital	44	1	albumin/creatinine ratio ≥ 30mg/mg
Kumar	2016	< 3months	2012 - 2015	Cross-sectional	India	Asia	HbA1C ≥ 6.5% or 2-h FPG ≥ 11.1mmol/L or FPG ≥ 7.0mmol/L or symptoms + RPG ≥11.1mmol/L	50.94 ± 7.36	0.431	Tertiary hospital	306	17	urinary albumin > 300mg/dl
Wani	2016	< 6 months	2015	Cross-sectional	India	Asia	HbA1C ≥ 6.5% or 2 x 2-h FPG ≥ 11.1mmol/L or FPG ≥ 7.0mmol/L or symptoms + RPG ≥11.1mmol/L	53.4 ± 21.5	0.44	Tertiary hospital	100	50	urinary albumin ≥ 30mg/dl	44	urinary albumin 30 - 300mg/dl	6	urinary albumin >300mg/dl
Guizar	2001	< 6 months	Not clear	Cross-sectional	Mexico	South America	Symptoms + RPG ≥200mg/dl, OR FPG ≥140mg/dl on 2 occasions, OR FPG ≥140mg/dl and 2 x 2-h PG ≥200mg/dl and one intervening value ≥200mg/dl after 75g OGTT	Not clear	Not clear	Not clear	181	21	urinary albumin/creatinine index ≥0.30μg/mg	19	urinary albumin 30 - 299mg/dl	2	urinary albumin >300mg
Liu	2010	< 3 months	2008 - 2009	Cross-sectional	China	Asia	FPG ≥ 7.0mmol/L or 2-h FPG ≥ 11.1mmol/L	52.68±13.02	0.452	Tertiary hospitals	66	5	History and results in patient notes of urine albumin excretion, renal function, glomerular filtration rate
Shukla	2014	< 3 months	Not clear	Cross-sectional	India	Asia	Not clear	48.4 ± 9.07	48.6	Tertiary hospital	105	20	24-hour urinary albumin, no cut-off value specified
Gupta	2013	First diagnosis	2008 - 2010	Cross-sectional	India	Asia	FPG ≥ 126mg/dL	53.45 ± 9.85	0.4285	Tertiary hospital	105	22	urinary ACR (no value specified)
Agaba	2004	< 5 months	Not clear	Cross-sectional	Nigeria	Africa	Not clear	51.53 ± 10.14	0.57	Tertiary hospital	65			32	urine albumin >20mg/L (via urine colour)
Collins	1995	< 4 weeks	1991	Cross-sectional	Western Samoa	Oceania	2-h plasma glucose ≥ 11.1 mmol/L or FPG ≥7.8mmol/L	Not clear	Not clear	Population survey	77	20	UAC ≥ 30µg/ml	17	UAC 30 - 299µg/ml	3	UAC ≥ 300µg/ml
Wang	2005	< 1 month	1992 - 1993	Cross-sectional	China	Asia	2-h FPG ≥ 11.1mmol/L or FPG ≥ 7.0mmol/L	47.9 ± 8.1	0.259	Not specified	710			134	Urinary albumin excretion rate: 20 - 200 µg/min
Dhobi	2008	< 6 months	Not clear	Cross-sectional	India	Asia	2-h FPG ≥ 11.1mmol/L or FPG ≥ 7.0mmol/L	48.5 ± 9.7	0.542	Tertiary hospital	500	202	24-hour urinary albumin ≥30mg	122	urinary albumin 30 - 300mg/day	80	urinary albumin >300mg/day
Khalil	2019	First diagnosis	2009 - 2012	Cross sectional	Egypt	Africa	HbA1C ≥ 6.5%, 2-h PG ≥ 200 mg/dL and FPG ≥ 126 mg/dL	45.30 ± 11.41	0.7432	Household survey and Tertiary hospital	183	19	UACR _x0002_≥ 30mg/g or eGF< 60ml/min/1.73m2

## Sheet: Table 4(Neuropathy)
Author name	Publication year	Duration since diabetes diagnosis	Years of patient recruitment	Type of study	Country	Region	Criteria of diabetes diagnosis	Age profile	Sex profile (females)	Type of health facility	Sample size	Number with neuropathy	Definition of neuropathy
Sosale	2014	< 3 months	2006 - 2011	Cross-sectional	India	Asia	HbA1C ≥ 6.5% or 2-h FPG ≥ 11.1mmol/L or FPG ≥ 7.0mmol/L or symptoms + RPG ≥11.1mmol/L	20 - 51+	0.33	Specialised diabetic clinic	4600	605	10g monofilament & 128Hz tuning fork, ankle reflexes
Sosale	2016	< 3 months	2013 - 2015	Cross-sectional	India	Asia	HbA1C ≥ 6.5% or 2-h FPG ≥ 11.1mmol/L or FPG ≥ 7.0mmol/L or symptoms + RPG ≥11.1mmol/L	34.68 ± 4.23	0.26	Specialised diabetic clinic	1500	198	10g monofilament & 128Hz tuning fork & Vibration perception threshold ≥20V
Shaw	1998	< 6 weeks	1992	Cross-sectional	Mauritius	Africa	2-h plasma glucose ≥ 11.1 mmol/l	52 ± 12	0.507	Not applicable	414	15	Age standardised VPT (Vibration perception threshold) using biothesiometer
Gill	2014	≤6 months	2010 - 2011	Cross-sectional	India	Asia	Not clear	47.6 ± 10.2	0.4103	Not clear	195	57	NSS (Neuropathy Symptom Score) & NDS (Neuropathy Disability Score) criteria, and vibration perception threshold using a biothesiometer
Ali	2013	< 6 months	2011 - 2012	Cross-sectional	Pakistan	Asia	RPG ≥ 11.1mmol/L or FBS > 7.0mmol/L or HbA1C >6.5%	Not clear	0.655	Specialised diabetic clinic	113	73	History of symptoms & examination using 10gm monofilament and 128Hz tuning fork
Bansal	2014	≤ 6 months	2011 - 2013	Cross-sectional	India	Asia	RPG > 11.1mmol/L or FBS > 7.0mmol/L or HbA1C ≥6.5%	50.4 ± 10.3	0.54	Tertiary hospital	449	37	Examination using 10gm monofilament, pinprick sensation, ankle reflexes and vibration perception treshold (VPT)
Raman	2012	First diagnosis	2003 - 2005	Cross-sectional	India	Asia	FBG ≥110mg/dl on two separate days	Not clear	Not clear	Population survey	248	26	Vibration perception threshold using biothesiometer
Weerasuriya	1998	< 1 week	Not clear	Cross-sectional	Sri Lanka	Asia	Hyperglycaemia via FPG	42.3 ± 6.2	0.337	Specialised diabetic clinic	597	151	Abnormalities in NDS or NSS and VPT
Chandrashekar	2017	< 6 months	Not clear	Cohort	India	Asia	Not clear	45.59 ± 14.06	Not clear	Tertiary hospital	44	7	Pinprick sensation, vibration perception using 128Hz tuning fork and 10g monofilament, ankle reflexes
Kumar	2016	< 3months	2012 - 2015	Cross-sectional	India	Asia	HbA1C ≥ 6.5% or 2-h FPG ≥ 11.1mmol/L or FPG ≥ 7.0mmol/L or symptoms + RPG ≥11.1mmol/L	50.94 ± 7.36	0.431	Tertiary hospital	306	62	128Hz tuning fork & 10g monofilament, reflexes, pinprick sensation
Wani	2016	< 6 months	2015	Cross-sectional	India	Asia	HbA1C ≥ 6.5% or 2 x 2-h FPG ≥ 11.1mmol/L or FPG ≥ 7.0mmol/L or symptoms + RPG ≥11.1mmol/L	53.4 ± 21.5	0.44	Tertiary hospital	100	33	128Hz tuning fork & 10g monofilament, tendon reflexes, resting tachycardia, orthostatic hypotension, gastroparesis/diarrhoea, abnormal sweating
Liu	2010	< 3 months	2008 - 2009	Cross-sectional	China	Asia	FPG ≥ 7.0mmol/L or 2-h FPG ≥ 11.1mmol/L	52.68±13.02	0.452	Tertiary hospitals	126	8	128Hz tuning fork & 10g monofilament
Shukla	2014	< 3 months	Not clear	Cross-sectional	India	Asia	Not clear	48.4 ± 9.07	48.6	Tertiary hospital	105	24	128Hz tuning fork & 10g monofilament, ankle reflexes
Gupta	2013	First diagnosis	2008 - 2010	Cross-sectional	India	Asia	FPG ≥ 126mg/dL	53.45 ± 9.85	0.4285	Tertiary hospital	105	30	Monofilament tests, ankle jerk response, & sensory assessment for pain, touch and vibration, and autonomic tests
Dhobi	2008	< 6 months	Not clear	Cross-sectional	India	Asia	2-h FPG ≥ 11.1mmol/L or FPG ≥ 7.0mmol/L	48.5 ± 9.7	0.542	Tertiary hospital	500	76	Not clear
Adams	2019	First diagnosis	2012 - 2014	Cross-sectional	Barbados	Carribean	FPG > 7mmol/l or HbA1c 6.5%	48.60 - 66.30	0.319	Not clear	116	23	10g monofilament, 128Hz tuning fork and VPT testing with neurothesiometer
Khalil	2019	First diagnosis	2009 - 2012	Cross sectional	Egypt	Africa	HbA1C ≥ 6.5%, 2-h PG ≥ 200 mg/dL and FPG ≥ 126 mg/dL	45.30 ± 11.41	0.7432	Household survey and Tertiary hospital	183	6	a positive monofilament test and either an abscent ankle reflex or a VPT>25V

## Sheet: Table 5( IHD)
Author name	Publication year	Duration since diabetes diagnosis	Years of patient recruitment	Type of study	Country	Region	Criteria of diabetes diagnosis	Age profile	Sex profile (females)	Type of health facility	Sample size	Number with IHD	Diagnosis of IHD
Sosale	2014	< 3 months	2006 - 2011	Cross-sectional	India	Asia	HbA1C ≥ 6.5% or 2-h FPG ≥ 11.1mmol/L or FPG ≥ 7.0mmol/L or symptoms + RPG ≥11.1mmol/L	20 - 51+	0.33	Specialised diabetic clinic	4600	276	ECG, treadmill test, coronary angiogram, chest pain relieved by nitrates
Sosale	2016	< 3 months	2013 - 2015	Cross-sectional	India	Asia	HbA1C ≥ 6.5% or 2-h FPG ≥ 11.1mmol/L or FPG ≥ 7.0mmol/L or symptoms + RPG ≥11.1mmol/L	34.68 ± 4.23	0.26	Specialised diabetic clinic	1500	10	Treadmill test or coronary angiogram in patients with abnormal ECG or history of IHD
Wahab	2008	< 6 months	2006	Cross-sectional	Pakistan	Asia	Not clear	43.2 ± 10.2	0.331	Specialised diabetic clinic	130	15	Not specified
Weerasuriya	1998	< 1 week	Not clear	Cross-sectional	Sri Lanka	Asia	Hyperglycaemia via FPG	42.3 ± 6.2	0.337	Specialised diabetic clinic	597	161	ECGs
Bajaj	2012	≤ 3 months	2010 - 2011	Case-control	India	Asia	Symptoms + RPG ≥11.1mmol/L or FPG ≥7.0mmol/L or 2-h PG ≥200mg/dl/11.1mmol/L	47.67 ± 9.78	0.35	Tertiary hospital	60	10	ECG
Kumar	2016	< 3months	2012 - 2015	Cross-sectional	India	Asia	HbA1C ≥ 6.5% or 2-h FPG ≥ 11.1mmol/L or FPG ≥ 7.0mmol/L or symptoms + RPG ≥11.1mmol/L	50.94 ± 7.36	0.431	Tertiary hospital	306	28	ECG & treadmill test, response of exertional chest pain to nitrates
Shukla	2014	< 3 months	Not clear	Cross-sectional	India	Asia	Not clear	48.4 ± 9.07	48.6	Tertiary hospital	105	11	ECG
Gupta	2013	First diagnosis	2008 - 2010	Cross-sectional	India	Asia	FPG ≥ 126mg/dL	53.45 ± 9.85	0.4285	Tertiary hospital	105	8	ECG
Jammal	2012	< 6 months	2009 - 2011	Cross-sectional	Jordan	Asia	FPG ≥ 7.0mmol/L	49.7 ± 10.0	0.362	Specialised diabetic clinic	127	9	Medical records
Raza	2019	First diagnosis	2014-2015	Cross sectional	Pakistani	Asia	HbA1C ≥ 6.5%, 2-h PG ≥ 200 mg/dL and FPG ≥ 126 mg/dL	42.40 ± 5.80	0.408	General Practice/Family Physicians	888	222	Not Clear

## Sheet: Table 6 (PAD)
Author name	Publication year	Duration since diabetes diagnosis	Years of patient recruitment	Type of study	Country	Region	Criteria of diabetes diagnosis	Age profile	Sex profile (females)	Type of health facility	Sample size PAD	Number with PAD	Diagnosis of PAD
Sosale	2016	< 3 months	2013 - 2015	Cross-sectional	India	Asia	HbA1C ≥ 6.5% or 2-h FPG ≥ 11.1mmol/L or FPG ≥ 7.0mmol/L or symptoms + RPG ≥11.1mmol/L	34.68 ± 4.23	0.26	Specialised diabetic clinic	1500	30	ABPI ≤0.9 or >1.3 or on Dopper duplex US imaging
Wahab	2008	< 6 months	2006	Cross-sectional	Pakistan	Asia	Not clear	43.2 ± 10.2	0.331	Specialised diabetic clinic	87	17	Not specified
Shukla	2014	< 3 months	Not clear	Cross-sectional	India	Asia	Not clear	48.4 ± 9.07	48.6	Tertiary hospital	105	1	Not clear
Gupta	2013	First diagnosis	2008 - 2010	Cross-sectional	India	Asia	FPG ≥ 126mg/dL	53.45 ± 9.85	0.4285	Tertiary hospital	105	1	History, physical examination & ABPI
Felicio	2019	< 3months	2013 - 2018	Cross sectional	Brazil	South America	Not clear	53 ± 10	0.4098	Tertiary Hospital	61	24	ABI ≤0.9
Khalil	2019	First diagnosis	2009 - 2012	Cross sectional	Egypt	Africa	HbA1C ≥ 6.5%, 2-h PG ≥ 200 mg/dL and FPG ≥ 126 mg/dL	45.30 ± 11.41	0.7432	Household survey and Tertiary hospital	183	18	ABI of < 0.9n at least one leg) or a monophasic or biphasic Doppler wave of dorsalis pedis or posterior tibial arteries

## Sheet: Table 7(Stroke)
Author name	Publication year	Duration since diabetes diagnosis	Years of patient recruitment	Type of study	Country	Region	Criteria of diabetes diagnosis	Age profile	Sex profile (females)	Type of health facility	Sample size stroke	Number with stroke	Diagnosis of stroke
Sosale	2016	< 3 months	2013 - 2015	Cross-sectional	India	Asia	HbA1C ≥ 6.5% or 2-h FPG ≥ 11.1mmol/L or FPG ≥ 7.0mmol/L or symptoms + RPG ≥11.1mmol/L	34.68 ± 4.23	0.26	Specialised diabetic clinic	1500	2	History and examination, CT scan and MRI
Wahab	2008	< 6 months	2006	Cross-sectional	Pakistan	Asia	Not clear	43.2 ± 10.2	0.331	Specialised diabetic clinic	130	2	Not specified
Weerasuriya	1998	< 1 week	Not clear	Cross-sectional	Sri Lanka	Asia	Hyperglycaemia via FPG	42.3 ± 6.2	0.337	Specialised diabetic clinic	597	31	CT scans, history, residual neurological signs, medical notes
Gupta	2013	First diagnosis	2008 - 2010	Cross-sectional	India	Asia	FPG ≥ 126mg/dL	53.45 ± 9.85	0.4285	Tertiary hospital	105	2	History & physical examination

## Sheet: Table 8 (DF)
Author name	Publication year	Duration since diabetes diagnosis	Years of patient recruitment	Type of study	Country	Region	Criteria of diabetes diagnosis	Age profile	Sex profile (females)	Type of health facility	Sample size DF	Number with DF	Diagnosis of DF
Chandrashekar	2017	< 6 months	Not clear	Cohort	India	Asia	Not clear	45.59 ± 14.06	Not clear	Tertiary hospital	44	0	History & physical examination
Gupta	2013	First diagnosis	2008 - 2010	Cross-sectional	India	Asia	FPG ≥ 126mg/dL	53.45 ± 9.85	0.4285	Tertiary hospital	105	1	Physical examination

## Sheet: Worksheet
study	morbidity	r	n	Females	region
Agarwal	retinopathy	11	173	40	Asia
Agarwal	retinopathy	15	128	61	Asia
Tzeng	retinopathy	31	120	45.5	Asia
Sosale2014	retinopathy	281	4600	33	Asia
Sosale2016	retinopathy	77	1500	26	Asia
Wahab	retinopathy	20	130	33.1	Asia
Dowse	retinopathy	53	358		Africa
Tasnim	retinopathy	66	200	60	Asia
Ali	retinopathy	30	113	65.5	Asia
Bansal	retinopathy	43	449	54	Asia
Raman	retinopathy	12	248		Asia
Weerasuriya	retinopathy	91	597	33.7	Asia
Ramachandra	retinopathy	4	60		Asia
Hayat	retinopathy	17	100	60	Asia
Bajaj	retinopathy	9	60	35	Asia
Chandrasheka	retinopathy	1	44		Asia
Kumar	retinopathy	47	306	43.1	Asia
Wani	retinopathy	6	100	44	Asia
Liu	retinopathy	4	43	45.2	Asia
Shukla	retinopathy	16	105	48.6	Asia
Gupta	retinopathy	13	105	42.85	Asia
Collins1995	retinopathy	12	78		Oceania
Jammal	retinopathy	10	127	36.2	Asia
Dhobi	retinopathy	29	500	54.2	Asia
Khalil	retinopathy	19	183	74.32	Africa
Tzeng	nephropathy	24	132	45.5	Asia
Sosale2014	nephropathy	49	4600	33	Asia
Sosale2016	nephropathy	14	1500	26	Asia
Gill	nephropathy	14	178	41.03	Asia
Ali	nephropathy	50	113	65.5	Asia
Bansal	nephropathy	13	449	54	Asia
Raman	nephropathy	26	248		Asia
Weerasuriya	nephropathy	173	597	33.7	Asia
Collins1989	nephropathy	57	90	48.9	Oceania
Bajaj	nephropathy	37	60	35	Asia
Chandrasheka	nephropathy	1	44		Asia
Kumar	nephropathy	17	306	43.1	Asia
Wani	nephropathy	50	100	44	Asia
Guizar	nephropathy	21	181		South America
Liu	nephropathy	5	66	45.2	Asia
Shukla	nephropathy	20	105	48.6	Asia
Gupta	nephropathy	22	105	42.85	Asia
Agaba	nephropathy	32	65	57	Africa
Collins1995	nephropathy	20	77		Oceania
Wang	nephropathy	134	710	25.9	Asia
Dhobi	nephropathy	202	500	54.2	Asia
Khalil	nephropathy	19	183	74.32	Africa
Sosale2014	neuropathy	605	4600	33	Asia
Sosale2016	neuropathy	198	1500	26	Asia
Shaw	neuropathy	15	414	50.7	Africa
Gill	neuropathy	57	195	41.03	Asia
Ali	neuropathy	73	113	65.5	Asia
Bansal	neuropathy	37	449	54	Asia
Raman	neuropathy	26	248		Asia
Weerasuriya	neuropathy	151	597	33.7	Asia
Chandrasheka	neuropathy	7	44		Asia
Kumar	neuropathy	62	306	43.1	Asia
Wani	neuropathy	33	100	44	Asia
Liu	neuropathy	8	126	45.2	Asia
Shukla	neuropathy	24	105	48.6	Asia
Gupta	neuropathy	30	105	42.85	Asia
Dhobi	neuropathy	76	500	54.2	Asia
Adams	neuropathy	23	116	32	Carribean
Khalil	neuropathy	6	183	74.32	Africa
Sosale2014	IHD	276	4600	33	Asia
Sosale2016	IHD	10	1500	26	Asia
Wahab	IHD	15	130	33.1	Asia
Weerasuriya	IHD	161	597	33.7	Asia
Bajaj	IHD	10	60	35	Asia
Kumar	IHD	28	306	43.1	Asia
Shukla	IHD	11	105	48.6	Asia
Gupta	IHD	8	105	42.85	Asia
Jammal	IHD	9	127	36.2	Asia
Raza	IHD	222	888	40.8	Asia
Sosale2016	PAD	30	1500	26	Asia
Wahab	PAD	17	87	33.1	Asia
Shukla	PAD	1	105	48.6	Asia
Gupta	PAD	1	105	42.85	Asia
Felicio	PAD	24	61	40.98	South America
Khalil	PAD	18	183	74.32	Africa
Sosale2016	Stroke	2	1500	26	Asia
Wahab	Stroke	2	130	33.1	Asia
Weerasuriya	Stroke	31	597	33.7	Asia
Gupta	Stroke	2	105	42.85	Asia
